# Supplementary material for: Surface Reconstruction of Silicone-Based Amphiphilic Polymers for Mitigating Marine Biofouling
Source: Polymers (Basel). 2024 Jun 1;16(11):1570. doi: 10.3390/polym16111570 (PMC11174759; doi:10.3390/polym16111570)
Supplement: Supplementary file 1 [file polymers-16-01570-s001.zip]

Archive with 1 entries (1 files):
- polymers-2997820-supplementary.pdf
